# Supplementary material for: Effects of Betaine and Polydextrose on Intestinal Microbiota and Liver Ergothioneine in a High-Fat Diet-Fed Mouse Model and a Human Colonic Simulation Model
Source: Nutrients. 2024 Dec 30;17(1):109. doi: 10.3390/nu17010109 (PMC11722985; doi:10.3390/nu17010109)
Supplement: Supplementary file 1 [file nutrients-17-00109-s001.zip]

Archive with 1 entries (1 files):
- nutrients-3354533-supplementary.pdf
